# Supplementary material for: Supplementing Soy-Based Diet with Creatine in Rats: Implications for Cardiac Cell Signaling and Response to Doxorubicin
Source: Nutrients. 2022 Jan 28;14(3):583. doi: 10.3390/nu14030583 (PMC8840593; doi:10.3390/nu14030583)
Supplement: Supplementary file 1 [file nutrients-14-00583-s001.zip]

Archive with 1 entries (1 files):
- nutrients-1539665-supplementary.pdf
